# Supplementary material for: A comparison of the genes and genesets identified by GWAS and EWAS of fifteen complex traits
Source: Nat Commun. 2022 Dec 19;13:7816. doi: 10.1038/s41467-022-35037-3 (PMC9763500; doi:10.1038/s41467-022-35037-3)
Supplement: Supplementary file 3 — Supplementary Data 1 [file 41467_2022_35037_MOESM3_ESM.xlsx]

## Sheet: Sheet 1
Trait	Cases	Controls	N	PMID
Atrial fibrillation	55114	482295	537409	29892015
Self-reported risk-taking behaviour	113882	322354	436236	30271922
Heel bone mineral density			426824	30598549
Fractures	53184	373611	426795	30598549
Parental longevity (father's attained age)			415311	29227965
Parental longevity (mother's attained age)			412937	29227965
Parental longevity (combined parental attained age, Martingale residuals)			389166	29227965
Urinary albumin excretion			382500	30220432
Neurociticism			380506	29500382
Feeling lonely			376352	29500382
Feeling miserable			376097	29500382
Feeling fed-up			374971	29500382
Experiencing mood swings			373733	29500382
Feeling guilty			373380	29500382
Feeling nervous			373121	29500382
Feeling worry			372869	29500382
Feeling hurt			372047	29500382
Feeling tense			371318	29500382
Worry too long after an embarrassing experience			367725	29500382
Irritable mood			366726	29500382
Allergic disease (asthma, hay fever or eczema)	180129	180709	360838	29083406
Depressed affect			357957	29942085
Worry			348219	29942085
Neuroticism			329821	29255261
Depression (broad)	113769	208811	322580	29662059
Parental longevity (father's age at death)			317652	29227965
Body mass index			315347	30108127
Family history of Alzheimer's disease			314278	29777097
Subjective well-being			298420	27089181
Intelligence			269867	29942086
Cognitive performance			257841	30038396
Parental longevity (mother's age at death)			246941	29227965
Parental longevity (combined parental age at death)			208118	29227965
Major depressive disorder (probable)	30603	143916	174519	29662059
Hematocrit			173039	27863252
Red blood cell count			172952	27863252
Hemoglobin concentration			172925	27863252
Mean corpuscular hemoglobin concentration			172851	27863252
White blood cell count			172435	27863252
Mean corpuscular volume			172433	27863252
Eosinophil percentage of white cells			172378	27863252
Mean corpuscular hemoglobin			172332	27863252
Eosinophil counts			172275	27863252
Basophil percentage of white cells			171996	27863252
White blood cell count (basophil)			171846	27863252
Lymphocyte percentage of white cells			171748	27863252
Lymphocyte counts			171643	27863252
Neutrophil percentage of white cells			171542	27863252
Neuroticism			170911	27089181
High light scatter reticulocyte percentage of red cells			170763	27863252
High light scatter reticulocyte count			170761	27863252
Monocyte count			170721	27863252
Neutrophil count			170702	27863252
Reticulocyte fraction of red cells			170690	27863252
Neutrophil percentage of granulocytes			170672	27863252
Reticulocyte count			170641	27863252
Immature fraction of reticulocytes			170548	27863252
Eosinophil percentage of granulocytes			170536	27863252
Monocyte percentage of white cells			170494	27863252
Sum neutrophil eosinophil counts			170384	27863252
Basophil percentage of granulocytes			170223	27863252
Sum basophil neutrophil counts			170143	27863252
Sum basophil neutrophil counts			170143	27863252
Granulocyte count			169822	27863252
Granulocyte percentage of myeloid white cells			169545	27863252
Myeloid white cell count			169219	27863252
Neuroticism			168105	29292387
Platelet count			166066	27863252
Mean platelet volume			164454	27863252
Platelet distribution width			164433	27863252
Plateletcrit			164339	27863252
Heel bone mineral density			142487	28869591
Breast cancer	76192	63082	139274	29059683
Birth weight			133903	27680694
Chronotype			127898	27494321
Asthma	19954	107715	127669	29273806
Sleep duration			127573	27494321
Red cell distribution width			116666	28957414
Urate levels			110347	23263486
Cholesterol, total			94595	24097068
HDL cholesterol			94595	24097068
LDL cholesterol			94595	24097068
Triglycerides			94595	24097068
Breast cancer	46785	42892	89677	25751625
Coronary heart disease	22233	64762	86995	21378990
Amyotrophic lateral sclerosis	20806	59804	80610	29566793
Vitamin D levels			79366	29343764
Intelligence			78308	28530673
Type 2 diabetes	12931	57196	70127	29358691
Offspring birth weight			68258	29309628
Body fat percentage			65831	26833246
Parental longevity (father's age at death)			63775	27015805
Neuroticism			63661	25993607
Rheumatoid arthritis	14361	42923	58284	24390342
Fasting blood glucose			58074	22581228
Total body bone mineral density			56284	29304378
Alzheimer's disease (late onset)	17008	37154	55134	24162737
Heart rate response to recovery post exercise (20 sec)			54137	29497042
Heart rate response to recovery post exercise (50 sec)			54137	29497042
Heart rate response to recovery post exercise (40 sec)			54137	29497042
Heart rate increase in response to exercise			54137	29497042
Heart rate response to recovery post exercise (30 sec)			54137	29497042
Heart rate response to recovery post exercise (10 sec)			54137	29497042
Fasting blood insulin			51750	22581228
Rheumatoid arthritis	13838	33742	47580	23143596
Fasting blood glucose			46186	20081858
Multiple sclerosis	14498	24091	38582	24076602
P wave duration			37678	28794112
Homeostasis model assessment of beta-cell function			36466	20081858
Amyotrophic lateral sclerosis	12577	23475	36052	27455348
Bipolar disorder	7647	27303	34950	27329760
Inflammatory bowel disease	12882	21770	34652	26192919
circulating leptin levels adjusted for BMI			33987	26833098
P wave terminal force			33955	28794112
Psoriasis	10588	22806	33394	23143594
Type 1 diabetes	6683	12173	29652	25751624
Intraocular pressure			29578	28073927
Heart rate variability traits (SDNN)			27850	28613276
Ulcerative colitis	6968	20464	27432	26192919
Multiple sclerosis	9772	16849	26621	21833088
Heart rate variability traits (RMSSD)			26523	28613276
Ulcerative colitis	6687	19718	26405	21297633
Rheumatoid arthritis	5539	20169	25708	20453842
Heart rate variability traits (pvRSA/HF)			24088	28613276
Vertical cup-disc ratio			23899	28073927
Optic disc area			22504	28073927
Optic cup area			22484	28073927
Crohn's disease	5956	14927	20883	26192919
Total body bone mineral density (age 45-60)			18805	29304378
Osteoarthritis	7410	11009	18419	22763110
Central corneal thickness			17803	29760442
Modified Stumvoll Insulin Sensitivity Index (model adjusted for BMI)			16753	27416945
Modified Stumvoll Insulin Sensitivity Index (BMI interaction)			16753	27416945
Juvenile idiopathic arthritis (oligoarticular or rheumatoid factor-negative polyarticular)	2816	13056	15872	23603761
Celiac disease	4533	10750	15283	20190752
Systemic lupus erythematosus	5201	9066	14267	26502338
Primary biliary cholangitis	2764	10475	13239	26394269
Primary biliary cirrhosis	2861	8514	11375	22961000
Proinsulin levels			10701	21873549
Glomerular filtration rate			9961	28887542
LDL cholesterol			9961	28887542
Urea levels			9818	28887542
Ferritin levels			9818	28887542
Cholesterol, total			9817	28887542
Creatinine levels			9803	28887542
HDL cholesterol			9796	28887542
Gamma glutamyl transferase levels			9747	28887542
Triglyceride levels			9745	28887542
Serum alkaline phosphatase levels			9733	28887542
Insulin-like growth factor 1 levels			9732	28887542
Alanine transaminase levels			9731	28887542
Dehydroepiandrosterone sulphate levels			9722	28887542
Hemoglobin levels			9667	28887542
C-reactive protein levels			9541	28887542
Aspartate aminotransferase levels			9463	28887542
Glycated hemoglobin levels			9436	28887542
Monocyte chemoattractant protein-1 levels			8293	27989323
Platelet-derived growth factor BB levels			8293	27989323
Hepatocyte growth factor levels			8292	27989323
Interleukin-12p70 levels			8270	27989323
Macrophage inflammatory protein 1b levels			8243	27989323
TRAIL levels			8186	27989323
Eotaxin levels			8153	27989323
Interleukin-10 levels			7681	27989323
Vascular endothelial growth factor levels			7118	27989323
Philtrum width			6136	30067744
Corrected insulin response			5318	24699409
Insulin disposition index			5130	24699409
Years of schooling			293723	27225129
Waist circumference			231353	25673412
Breast cancer (Combined Oncoarray; iCOGS; GWAS meta analysis)	122977	105974	228951	29059683
Hip circumference			211114	25673412
Waist-to-hip ratio			210082	25673412
Subjective well being			197174	27089181
Age at menarche			182416	25231870
Years of schooling			182286	27225129
ER+ Breast cancer (Combined Oncoarray; iCOGS; GWAS meta analysis)	69501	105974	175475	29059683
Major Depressive Disorder	59851	113154	173005	29700475
Body mass index			171977	25673413
Depressive symptoms			161460	27089181
Neuroticism			160958	25993607
Overweight	93015	65840	158855	23563607
Body mass index			152893	25673413
Years of schooling			146631	27225129
Waist circumference			127997	25673412
Hip circumference			127997	25673412
Waist circumference			127469	25673412
ER- Breast cancer (Combined Oncoarray; iCOGS; GWAS meta analysis)	21468	105974	127442	29059683
Waist-to-hip ratio			118003	25673412
Hip circumference			117339	25673412
Waist-to-hip ratio			116740	25673412
Alcohol consumption			112117	28937693
Fasting insulin			108557	22885924
Breast cancer (Oncoarray)	61282	45494	106776	29059683
Years of schooling			106736	25201988
Waist circumference			104405	25673412
Waist circumference			104079	25673412
Years of schooling			101069	23722424
Body fat			100716	26833246
Obesity class 1	32858	65839	98697	23563607
College completion	20044	75383	95427	23722424
Hip circumference			94790	25673412
Waist-to-hip ratio			94429	25673412
Hip circumference			93963	25673412
Waist-to-hip ratio			93478	25673412
Breast cancer (iCOGS)	46785	42892	89677	29059683
ER+ Breast cancer (Oncoarray)	38197	45494	83691	29059683
Hip circumference			73137	23754948
Waist-to-hip ratio			73137	23754948
Waist circumference			73137	23754948
Body mass index			73137	23754948
Waist-to-hip ratio			73137	23754948
Height			73137	23754948
Waist circumference			73137	23754948
Hip circumference			73137	23754948
Obesity class 2	9889	62657	72546	23563607
ER+ Breast cancer (iCOGS)	27078	42892	69970	29059683
Age at menopause			69360	26414677
Cigarettes smoked per day			68028	20418890
Platelet count			66867	22139419
Ovarian cancer	25509	40941	66450	28346442
Inflammatory bowel disease	31665	33977	65642	26192919
PGC cross-disorder traits	33332	27888	61220	23453885
Weight			60586	23754948
Waist-to-hip ratio			60586	23754948
Height			60586	23754948
Waist circumference			60586	23754948
Body mass index			60586	23754948
Hip circumference			60586	23754948
Hip circumference			60586	23754948
Waist-to-hip ratio			60586	23754948
Waist circumference			60586	23754948
Fasting glucose			58074	22581228
Fasting glucose			58074	22581228
ADHD	20183	35191	55374	0
ER- Breast cancer (Oncoarray)	9655	45494	55149	29059683
High grade and low grade serous ovarian cancer	14049	40941	54990	28346442
Alzheimer's disease	17008	37154	54162	24162737
Microalbuminuria			54116	26631737
High grade serous ovarian cancer	13037	40941	53978	28346442
Fasting insulin			51750	22581228
Fasting insulin			51750	22581228
ER- Breast cancer (iCOGS)	7333	42892	50225	25751625
HbA1C			46368	20858683
HOMA-B			46186	20081858
Fasting glucose			46186	20081858
Eczema	10788	30047	40835	26482879
Amyotrophic lateral sclerosis	12577	23475	36052	27455348
Inflammatory bowel disease	12882	21770	34652	26192919
Breast cancer (GWAS)	14910	17588	32498	29059683
Crohn's disease	14763	15977	30740	23128233
Putamen volume			30717	25607358
Hippocampus volume			30717	25607358
Intracranial volume			30717	25607358
Birth length			28459	25281659
Ulcerative colitis	6968	20464	27432	26192919
Lung cancer	11348	15861	27209	24880342
Multiple sclerosis	9722	17376	27098	21833088
Ulcerative colitis	10920	15977	26897	23128233
Birth weight			26836	23202124
Ulcerative colitis	6687	19718	26405	21297633
Rheumatoid arthritis	5539	20169	25708	20453842
Transferrin			23986	25352340
Ferritin			23986	25352340
Transferrin Saturation			23986	25352340
ER+ Breast cancer (GWAS)	4226	17588	21814	29059683
ER- Breast cancer (GWAS)	3611	18084	21695	25751625
Crohn's disease	5956	14927	20883	26192919
Lung adenocarcinoma	3442	14894	18336	24880342
Squamous cell lung cancer	3275	15038	18313	24880342
Urate			17078	25811787
Bipolar disorder	7481	9250	16731	21926972
Extreme height	8097	8099	16196	23563607
Extreme body mass index	7962	8106	16068	23563607
Celiac disease	4533	10750	15283	20190752
Celiac disease	4533	10750	15283	20190752
2hr glucose			15234	20081857
Knee and hip osteoarthritis	3498	11009	14507	22763110
Urate			14504	25811787
Anorexia Nervosa	3495	10982	14477	28494655
Hip osteoarthritis	3266	11009	14275	22763110
Height			13960	23449627
Childhood obesity	5530	8318	13848	22484627
Plasma cortisol			12597	25010111
Celiac disease	3796	8154	11950	20190752
Fasting proinsulin			10701	20081858
Autism Spectrum Disorder	5305	5305	10610	0
Extreme waist-to-hip ratio	4774	5481	10255	23563607
Urate			10058	25811787
Urate			9753	25811787
Urate			9445	25811787
Difference in height between adolescence and adulthood			9228	23449627
Sitting height ratio			8625	25865494
Urate			7189	25811787
Height			6986	23449627
ER- Breast cancer (Survival)	920	5961	6881	25890600
Glioma	1856	4955	6811	22886559
Difference in height between childhood and adulthood			5756	23449627
Parkinson's disease	1713	3978	5691	19915575
Urate			5529	25811787
Creatine			7822	24816252
Docosapentaenoate (n3 DPA; 22:5n3)			7821	24816252
Glutamine			7821	24816252
Urate			7819	24816252
Docosahexaenoate (DHA; 22:6n3)			7818	24816252
X-02249			7818	24816252
1-linoleoylglycerophosphoethanolamine*			7817	24816252
Eicosapentaenoate (EPA; 20:5n3)			7816	24816252
Proline			7816	24816252
Kynurenine			7816	24816252
Arachidonate (20:4n6)			7816	24816252
Palmitoyl sphingomyelin			7814	24816252
Cholesterol			7813	24816252
Propionylcarnitine			7813	24816252
N1-methyladenosine			7813	24816252
Citrate			7813	24816252
X-03056--N-[3-(2-Oxopyrrolidin-1-yl)propyl]acetamide			7812	24816252
Lysine			7812	24816252
Isobutyrylcarnitine			7812	24816252
1-palmitoleoylglycerophosphocholine*			7812	24816252
3-carboxy-4-methyl-5-propyl-2-furanpropanoate (CMPF)			7812	24816252
X-11787			7811	24816252
X-11317			7811	24816252
1-eicosatrienoylglycerophosphocholine*			7809	24816252
3-dehydrocarnitine*			7809	24816252
X-12524			7809	24816252
Tyrosine			7807	24816252
10-undecenoate (11:1n1)			7806	24816252
Betaine			7806	24816252
Acetylcarnitine			7805	24816252
X-09789			7805	24816252
Dihomo-linolenate (20:3n3 or n6)			7805	24816252
X-03094			7804	24816252
X-11538			7804	24816252
Histidine			7804	24816252
Tryptophan			7804	24816252
Myristoleate (14:1n5)			7804	24816252
4-androsten-3beta,17beta-diol disulfate 1*			7804	24816252
Pelargonate (9:0)			7803	24816252
Stearate (18:0)			7803	24816252
Indolepropionate			7803	24816252
Myo-inositol			7803	24816252
Heptanoate (7:0)			7802	24816252
5-oxoproline			7802	24816252
Glycine			7802	24816252
Uridine			7800	24816252
Palmitate (16:0)			7800	24816252
Pyroglutamine*			7800	24816252
X-11204			7799	24816252
Leucine			7799	24816252
1-arachidonoylglycerophosphoethanolamine*			7798	24816252
1-arachidonoylglycerophosphoinositol*			7797	24816252
Carnitine			7797	24816252
Margarate (17:0)			7796	24816252
Butyrylcarnitine			7796	24816252
Serine			7796	24816252
3-(4-hydroxyphenyl)lactate			7795	24816252
X-12644			7795	24816252
Mannose			7793	24816252
Dehydroisoandrosterone sulfate (DHEA-S)			7793	24816252
Laurate (12:0)			7793	24816252
X-10510			7792	24816252
Octanoylcarnitine			7790	24816252
Isovalerylcarnitine			7789	24816252
X-11593--O-methylascorbate*			7788	24816252
Alanine			7788	24816252
Hexanoylcarnitine			7786	24816252
X-11315			7785	24816252
Androsterone sulfate			7785	24816252
X-10395			7784	24816252
Nonadecanoate (19:0)			7783	24816252
X-12442--5,8-tetradecadienoate			7780	24816252
X-11469			7779	24816252
3-methyl-2-oxovalerate			7779	24816252
Adrenate (22:4n6)			7778	24816252
Palmitoleate (16:1n7)			7776	24816252
X-08988			7776	24816252
4-androsten-3beta,17beta-diol disulfate 2*			7776	24816252
4-methyl-2-oxopentanoate			7776	24816252
X-11550			7776	24816252
Stearidonate (18:4n3)			7775	24816252
Glucose			7773	24816252
Citrulline			7773	24816252
X-11261			7771	24816252
5-dodecenoate (12:1n7)			7770	24816252
Epiandrosterone sulfate			7769	24816252
X-12844			7768	24816252
Decanoylcarnitine			7766	24816252
1-palmitoylglycerophosphoethanolamine			7763	24816252
Asparagine			7761	24816252
X-11444			7758	24816252
X-12038			7758	24816252
Gamma-glutamylphenylalanine			7753	24816252
Gamma-glutamylvaline			7753	24816252
X-11381			7753	24816252
Erythronate*			7752	24816252
1-oleoylglycerophosphoethanolamine			7749	24816252
Bilirubin (E,E)*			7748	24816252
1,5-anhydroglucitol (1,5-AG)			7746	24816252
X-08402			7726	24816252
N-acetylalanine			7720	24816252
X-12095--N1-methyl-3-pyridone-4-carboxamide			7711	24816252
X-11820			7710	24816252
Oleoylcarnitine			7708	24816252
Glutaroyl carnitine			7701	24816252
Palmitoylcarnitine			7701	24816252
X-02269			7701	24816252
HWESASXX*			7700	24816252
X-11440			7686	24816252
X-11327			7671	24816252
Alpha-hydroxyisovalerate			7668	24816252
X-18601			7663	24816252
Gamma-glutamylglutamine			7662	24816252
Cis-4-decenoyl carnitine			7660	24816252
X-13496			7656	24816252
Indoleacetate			7618	24816252
X-11793--oxidized bilirubin*			7611	24816252
Pantothenate			7604	24816252
Cortisone			7575	24816252
N-acetylornithine			7574	24816252
X-12510--2-aminooctanoic acid			7566	24816252
X-12798			7552	24816252
X-14625			7511	24816252
1-arachidonoylglycerophosphocholine*			7507	24816252
X-12092			7500	24816252
X-12100--hydroxytryptophan*			7499	24816252
X-12556			7483	24816252
Gamma-glutamyltyrosine			7468	24816252
X-12094			7467	24816252
Tryptophan betaine			7439	24816252
2-methylbutyroylcarnitine			7420	24816252
X-12627			7419	24816252
X-12696			7409	24816252
X-11530			7409	24816252
X-11247			7403	24816252
Malate			7384	24816252
Indolelactate			7378	24816252
1-stearoylglycerophosphoethanolamine			7369	24816252
X-06246			7358	24816252
Dimethylarginine (SDMA + ADMA)			7347	24816252
5alpha-androstan-3beta,17beta-diol disulfate			7345	24816252
X-13671			7311	24816252
Octadecanedioate			7300	24816252
Hypoxanthine			7287	24816252
Beta-hydroxyisovalerate			7283	24816252
X-11470			7271	24816252
X-12063			7197	24816252
X-11521			7193	24816252
Stearoylcarnitine			7183	24816252
X-11442			7142	24816252
N-acetylglycine			7135	24816252
Glycochenodeoxycholate			7087	24816252
X-11441			7072	24816252
X-13859			7002	24816252
2-tetradecenoyl carnitine			6998	24816252
Levulinate (4-oxovalerate)			6982	24816252
X-13435			6970	24816252
1-stearoylglycerol (1-monostearin)			6965	24816252
Succinylcarnitine			6948	24816252
X-04499--3,4-dihydroxybutyrate			6948	24816252
X-11412			6935	24816252
4-acetamidobutanoate			6930	24816252
X-14626			6904	24816252
1-eicosadienoylglycerophosphocholine*			6892	24816252
Hexadecanedioate			6887	24816252
X-14473			6884	24816252
Bilirubin (Z,Z)			6812	24816252
X-10429			6807	24816252
X-06307			6774	24816252
X-13069			6770	24816252
Biliverdin			6686	24816252
X-11529			6664	24816252
X-12244--N-acetylcarnosine			6608	24816252
X-11478			6593	24816252
X-13431--nonanoylcarnitine*			6591	24816252
X-11491			6584	24816252
2-hydroxyisobutyrate			6539	24816252
X-11452			6519	24816252
Scyllo-inositol			6500	24816252
Dodecanedioate			6478	24816252
X-01911			6360	24816252
X-13429			6344	24816252
X-13215			6305	24816252
X-12850			6251	24816252
3-phenylpropionate (hydrocinnamate)			6182	24816252
Phenyllactate (PLA)			6064	24816252
Tetradecanedioate			6046	24816252
X-13548			6022	24816252
X-13477			5952	24816252
ADSGEGDFXAEGGGVR*			5588	24816252
Hydroxyisovaleroyl carnitine			5588	24816252
X-11334			5462	24816252
X-13741			5325	24816252
Bilirubin (E,Z or Z,E)*			5295	24816252
N2,N2-dimethylguanosine			5228	24816252
X-12855			5120	24816252
X-11799			5038	24816252
Acetate			24748	27005778
3-hydroxybutyrate			24154	27005778
Total cholesterol in medium LDL			21559	27005778
Phospholipids in IDL			21559	27005778
Free cholesterol in medium HDL			21559	27005778
Free cholesterol in large HDL			21559	27005778
Total cholesterol in LDL			21559	27005778
Free cholesterol in small VLDL			21559	27005778
Free cholesterol in IDL			21559	27005778
Total cholesterol in large HDL			21558	27005778
Total cholesterol in medium HDL			21558	27005778
Triglycerides in small HDL			21558	27005778
Triglycerides in small VLDL			21558	27005778
Phospholipids in medium LDL			21558	27005778
Phospholipids in medium HDL			21558	27005778
Total cholesterol in small VLDL			21557	27005778
Total cholesterol in small LDL			21556	27005778
Free cholesterol in large LDL			21555	27005778
Total cholesterol in HDL			21555	27005778
Total cholesterol in large LDL			21552	27005778
Phospholipids in small VLDL			21551	27005778
Total cholesterol in medium VLDL			21551	27005778
Phospholipids in large LDL			21550	27005778
Triglycerides in very large VLDL			21548	27005778
Serum total triglycerides			21545	27005778
Phospholipids in chylomicrons and largest VLDL particles			21542	27005778
Free cholesterol in very large HDL			21542	27005778
Total cholesterol in very large HDL			21540	27005778
Triglycerides in chylomicrons and largest VLDL particles			21540	27005778
Triglycerides in very large HDL			21536	27005778
Serum total cholesterol			21491	27005778
Triglycerides in medium VLDL			21241	27005778
Phospholipids in medium VLDL			21240	27005778
Free cholesterol in medium VLDL			21240	27005778
Phospholipids in large VLDL			21239	27005778
Triglycerides in large VLDL			21239	27005778
Free cholesterol in large VLDL			21238	27005778
Phospholipids in very large VLDL			21237	27005778
Total cholesterol in large VLDL			21235	27005778
Apolipoprotein B			20690	27005778
Apolipoprotein A-I			20687	27005778
Total lipids in very large VLDL			19273	27005778
Total lipids in medium LDL			19273	27005778
Cholesterol esters in medium HDL			19273	27005778
Total lipids in small HDL			19273	27005778
Mean diameter for HDL particles			19273	27005778
Triglycerides in IDL			19273	27005778
Total lipids in small VLDL			19273	27005778
Total lipids in very small VLDL			19273	27005778
Concentration of IDL particles			19273	27005778
Concentration of small HDL particles			19273	27005778
Concentration of large HDL particles			19273	27005778
Cholesterol esters in large HDL			19273	27005778
Total lipids in small LDL			19273	27005778
Total lipids in very large HDL			19273	27005778
Total cholesterol in IDL			19273	27005778
Cholesterol esters in medium VLDL			19273	27005778
Concentration of very small VLDL particles			19273	27005778
Total lipids in IDL			19273	27005778
Concentration of small VLDL particles			19273	27005778
Cholesterol esters in very large HDL			19273	27005778
Total lipids in medium HDL			19273	27005778
Concentration of medium VLDL particles			19273	27005778
Concentration of very large HDL particles			19273	27005778
Mean diameter for LDL particles			19273	27005778
Phospholipids in very large HDL			19273	27005778
Concentration of large LDL particles			19273	27005778
Total lipids in large HDL			19273	27005778
Concentration of medium HDL particles			19273	27005778
Total lipids in large LDL			19273	27005778
Concentration of small LDL particles			19273	27005778
Concentration of medium LDL particles			19273	27005778
Mean diameter for VLDL particles			19273	27005778
Phospholipids in large HDL			19273	27005778
Cholesterol esters in medium LDL			19273	27005778
Phospholipids in very small VLDL			19273	27005778
Total lipids in medium VLDL			19273	27005778
Triglycerides in very small VLDL			19273	27005778
Glycoprotein acetyls			19270	27005778
Average number of methylene groups in a fatty acid chain			19021	27005778
Cholesterol esters in large VLDL			18960	27005778
Concentration of large VLDL particles			18960	27005778
Albumin			18960	27005778
Total lipids in large VLDL			18960	27005778
Total lipids in chylomicrons and largest VLDL particles			18960	27005778
Concentration of chylomicrons and largest VLDL particles			18960	27005778
Concentration of very large VLDL particles			18960	27005778
Glycoproteins			18734	27005778
Average number of double bonds in a fatty acid chain			15728	27005778
Other polyunsaturated fatty acids than 18:2			13549	27005778
Omega-3 fatty acids			13544	27005778
Phosphatidylcholine and other cholines			13542	27005778
Mono-unsaturated fatty acids			13535	27005778
Average number of methylene groups per double bond			13532	27005778
18:2, linoleic acid (LA)			13527	27005778
Ratio of bisallylic groups to double bonds			13524	27005778
Total phosphoglycerides			13519	27005778
Omega-6 fatty acids			13506	27005778
Omega-7, omega-9 and saturated fatty acids			13506	27005778
Total fatty acids			13505	27005778
22:6, docosahexaenoic acid			13499	27005778
Free cholesterol			13497	27005778
Free cholesterol to esterified cholesterol ratio			13497	27005778
Sphingomyelins			13476	27005778
Ratio of bisallylic groups to total fatty acids			13171	27005778
IDP T1 SIENAX peripheral grey unnormalised volume			8428	30305740
IDP T1 FIRST right hippocampus volume			8428	30305740
IDP T1 FIRST left putamen volume plus IDP T1 FIRST right putamen volume			8428	30305740
IDP T1 FIRST left hippocampus volume			8428	30305740
IDP T1 FIRST left thalamus volume			8428	30305740
IDP T1 SIENAX white unnormalised volume			8428	30305740
IDP T1 FIRST left caudate volume plus IDP T1 FIRST right caudate volume			8428	30305740
IDP T1 SIENAX CSF normalised volume			8428	30305740
IDP T1 FIRST left pallidum volume			8428	30305740
IDP T1 SIENAX white normalised volume			8428	30305740
IDP T1 SIENAX peripheral grey normalised volume			8428	30305740
IDP T1 FIRST left pallidum volume plus IDP T1 FIRST right pallidum volume			8428	30305740
IDP T1 FIRST left putamen volume			8428	30305740
IDP T1 FIRST right pallidum volume			8428	30305740
IDP T1 FIRST left caudate volume			8428	30305740
IDP T1 SIENAX CSF unnormalised volume			8428	30305740
IDP T1 SIENAX brain-normalised volume			8428	30305740
IDP T1 FIRST right putamen volume			8428	30305740
IDP T1 FIRST right thalamus volume			8428	30305740
IDP T1 SIENAX brain-unnormalised volume			8428	30305740
IDP T1 FAST ROIs V cerebellum VIIIb			8427	30305740
IDP T1 FAST ROIs V cerebellum IX			8427	30305740
IDP T1 FAST ROIs R cerebellum VIIIa			8427	30305740
IDP T1 FAST ROIs L cerebellum VIIb			8427	30305740
IDP T1 FAST ROIs L hippocampus			8427	30305740
IDP T1 FAST ROIs L ventral striatum			8427	30305740
IDP T1 FAST ROIs L cerebellum crus I			8427	30305740
IDP T1 FAST ROIs L cerebellum VIIIa			8427	30305740
IDP T1 FAST ROIs L inf temp gyrus post			8427	30305740
IDP T1 FAST ROIs L mid temp gyrus tempocc			8427	30305740
IDP T1 FAST ROIs L caudate			8427	30305740
IDP T1 FAST ROIs L cerebellum VI			8427	30305740
IDP T1 FAST ROIs L latocc cortex sup			8427	30305740
IDP T1 FAST ROIs R caudate			8427	30305740
IDP T1 FAST ROIs L cerebellum IX			8427	30305740
IDP T1 FAST ROIs R cerebellum VIIIb			8427	30305740
IDP T1 FAST ROIs L thalamus			8427	30305740
IDP T1 FAST ROIs R ventral striatum			8427	30305740
IDP T1 FAST ROIs R cing gyrus post			8427	30305740
IDP T1 FAST ROIs R thalamus			8427	30305740
IDP T1 FAST ROIs R hippocampus			8427	30305740
IDP T1 FAST ROIs L cerebellum crus II			8427	30305740
IDP T1 FAST ROIs L cerebellum VIIIb			8427	30305740
IDP T1 FAST ROIs L insular cortex			8427	30305740
IDP T1 FAST ROIs L precentral gyrus			8427	30305740
IDP T1 FAST ROIs L cing gyrus ant			8427	30305740
IDP T1 FAST ROIs V cerebellum crus II			8427	30305740
IDP T1 FAST ROIs R cerebellum crus II			8427	30305740
IDP T1 FAST ROIs brain stem			8427	30305740
IDP T1 FAST ROIs R cerebellum IX			8427	30305740
IDP T1 FAST ROIs R latocc cortex sup			8427	30305740
IDP T1 FAST ROIs V cerebellum crus I			8427	30305740
IDP T1 FAST ROIs V cerebellum VIIIa			8427	30305740
IDP T1 FAST ROIs V cerebellum X			8427	30305740
IDP T1 FAST ROIs R insular cortex			8427	30305740
IDP T1 FAST ROIs L intracalc cortex			8427	30305740
IDP T1 FAST ROIs R cerebellum VIIb			8427	30305740
IDP T1 FAST ROIs R occ pole			8427	30305740
IDP T1 FAST ROIs L temporal pole			8427	30305740
IDP T1 FAST ROIs R cerebellum crus I			8427	30305740
IDP T1 FAST ROIs R intracalc cortex			8427	30305740
IDP T1 FAST ROIs R putamen			8427	30305740
IDP T1 FAST ROIs L supramarg gyrus post			8427	30305740
IDP T1 FAST ROIs L putamen			8427	30305740
DKTatlas lh fusiform thickness			8411	30305740
a2009s lh G oc-temp med-Lingual area			8411	30305740
DKTatlas rh fusiform thickness			8411	30305740
a2009s lh G precentral area			8411	30305740
a2009s rh G pariet inf-Angular area			8411	30305740
DKTatlas rh parstriangularis thickness			8411	30305740
volume BrainSegVol			8411	30305740
a2009s rh G cingul-Post-ventral area			8411	30305740
volume Right-Lateral-Ventricle			8411	30305740
volume Left-Hippocampus			8411	30305740
volume CSF			8411	30305740
a2009s lh G precuneus area			8411	30305740
DKTatlas lh precuneus area			8411	30305740
a2009s lh S front middle area			8411	30305740
a2009s rh S postcentral thickness			8411	30305740
volume Right-Amygdala			8411	30305740
a2009s rh S precentral-inf-part thickness			8411	30305740
a2009s lh Pole occipital thickness			8411	30305740
a2009s lh S pericallosal area			8411	30305740
a2009s lh G occipital sup thickness			8411	30305740
DKTatlas lh posteriorcingulate area			8411	30305740
volume Right-Cerebellum-White-Matter			8411	30305740
a2009s lh S orbital lateral area			8411	30305740
volume Left-Thalamus-Proper			8411	30305740
a2009s rh G oc-temp med-Lingual thickness			8411	30305740
volume SupraTentorialVolNotVentVox			8411	30305740
a2009s rh G&S subcentral thickness			8411	30305740
DKTatlas lh transversetemporal area			8411	30305740
DKTatlas lh precentral area			8411	30305740
volume SupraTentorialVolNotVent			8411	30305740
a2009s rh Pole occipital thickness			8411	30305740
volume CC Posterior			8411	30305740
a2009s lh S precentral-inf-part area			8411	30305740
a2009s lh G occipital middle area			8411	30305740
DKTatlas rh precentral area			8411	30305740
a2009s lh G cuneus area			8411	30305740
a2009s rh G oc-temp med-Lingual area			8411	30305740
DKTatlas rh pericalcarine thickness			8411	30305740
a2009s lh G&S frontomargin thickness			8411	30305740
a2009s rh G orbital thickness			8411	30305740
a2009s lh Lat Fis-post area			8411	30305740
volume Brain-Stem			8411	30305740
DKTatlas rh pericalcarine area			8411	30305740
DKTatlas rh supramarginal thickness			8411	30305740
DKTatlas rh lateralorbitofrontal thickness			8411	30305740
a2009s lh S collat transv ant area			8411	30305740
a2009s rh S circular insula sup thickness			8411	30305740
a2009s rh Lat Fis-ant-Horizont thickness			8411	30305740
a2009s lh G pariet inf-Supramar area			8411	30305740
DKTatlas lh lateraloccipital thickness			8411	30305740
DKTatlas lh isthmuscingulate area			8411	30305740
a2009s lh G front sup thickness			8411	30305740
a2009s rh G oc-temp lat-fusifor thickness			8411	30305740
DKTatlas lh lateraloccipital area			8411	30305740
DKTatlas rh lateraloccipital area			8411	30305740
a2009s lh S oc sup&transversal area			8411	30305740
a2009s rh Pole occipital area			8411	30305740
volume Right-Inf-Lat-Vent			8411	30305740
volume Left-Cerebellum-White-Matter			8411	30305740
DKTatlas lh pericalcarine area			8411	30305740
DKTatlas rh postcentral thickness			8411	30305740
a2009s rh S oc sup&transversal area			8411	30305740
a2009s rh S central area			8411	30305740
DKTatlas lh WhiteSurfArea area			8411	30305740
DKTatlas lh lingual area			8411	30305740
DKTatlas rh caudalmiddlefrontal thickness			8411	30305740
a2009s lh G precuneus thickness			8411	30305740
volume Left-Cerebellum-Cortex			8411	30305740
volume Left-Putamen			8411	30305740
a2009s lh Pole temporal area			8411	30305740
DKTatlas rh cuneus area			8411	30305740
a2009s rh S postcentral area			8411	30305740
a2009s rh Lat Fis-post thickness			8411	30305740
a2009s rh S central thickness			8411	30305740
volume SupraTentorialVol			8411	30305740
a2009s lh G postcentral area			8411	30305740
a2009s lh S central area			8411	30305740
a2009s lh G&S cingul-Mid-Post area			8411	30305740
a2009s rh S temporal transverse thickness			8411	30305740
DKTatlas lh insula thickness			8411	30305740
DKTatlas lh cuneus area			8411	30305740
a2009s rh G cuneus thickness			8411	30305740
volume CC Central			8411	30305740
volume Left-Pallidum			8411	30305740
volume BrainSegVolNotVentSurf			8411	30305740
a2009s rh G temp sup-Plan tempo thickness			8411	30305740
DKTatlas lh lingual thickness			8411	30305740
DKTatlas lh parahippocampal thickness			8411	30305740
volume Left-choroid-plexus			8411	30305740
a2009s lh S calcarine area			8411	30305740
volume Left-Lateral-Ventricle			8411	30305740
a2009s lh S front inf area			8411	30305740
DKTatlas lh superiortemporal area			8411	30305740
DKTatlas lh postcentral area			8411	30305740
a2009s rh S subparietal area			8411	30305740
DKTatlas rh WhiteSurfArea area			8411	30305740
a2009s rh G cuneus area			8411	30305740
a2009s rh S parieto occipital area			8411	30305740
volume Right-choroid-plexus			8411	30305740
volume SurfaceHoles			8411	30305740
volume Left-Inf-Lat-Vent			8411	30305740
a2009s rh G postcentral thickness			8411	30305740
a2009s lh G front inf-Opercular area			8411	30305740
volume Left-Accumbens-area			8411	30305740
a2009s rh Lat Fis-post area			8411	30305740
a2009s rh S oc middle&Lunatus area			8411	30305740
volume 4th-Ventricle			8411	30305740
DKTatlas rh lateraloccipital thickness			8411	30305740
DKTatlas rh inferiortemporal area			8411	30305740
a2009s lh S suborbital thickness			8411	30305740
DKTatlas lh fusiform area			8411	30305740
DKTatlas rh superiortemporal area			8411	30305740
volume MaskVol			8411	30305740
volume 3rd-Ventricle			8411	30305740
a2009s rh S collat transv ant area			8411	30305740
a2009s lh G rectus area			8411	30305740
DKTatlas lh lateralorbitofrontal area			8411	30305740
a2009s rh S circular insula ant area			8411	30305740
volume Right-Cerebellum-Cortex			8411	30305740
volume BrainSegVolNotVent			8411	30305740
a2009s lh G postcentral thickness			8411	30305740
a2009s rh S calcarine area			8411	30305740
a2009s rh G pariet inf-Supramar thickness			8411	30305740
volume BrainSegVol-to-eTIV			8411	30305740
a2009s rh S circular insula ant thickness			8411	30305740
volume Right-Putamen			8411	30305740
volume rhSurfaceHoles			8411	30305740
a2009s rh G precuneus area			8411	30305740
a2009s lh S subparietal area			8411	30305740
a2009s rh G temp sup-Plan polar area			8411	30305740
volume Right-Hippocampus			8411	30305740
a2009s rh G occipital sup thickness			8411	30305740
DKTatlas rh lingual area			8411	30305740
DKTatlas rh fusiform area			8411	30305740
NET100 0809			7916	30305740
NET100 0534			7916	30305740
NET100 0034			7916	30305740
NET25 0168			7916	30305740
NODEamps25 0002			7916	30305740
NET100 0131			7916	30305740
NET100 0715			7916	30305740
NET100 0189			7916	30305740
NET100 0792			7916	30305740
NET100 0052			7916	30305740
NET100 0584			7916	30305740
NET100 0360			7916	30305740
NET100 1412			7916	30305740
NET100 0874			7916	30305740
NODEamps100 0029			7916	30305740
NET25 0002			7916	30305740
NET25 0020			7916	30305740
NET100 0695			7916	30305740
NET100 1023			7916	30305740
NET100 0149			7916	30305740
NET100 0055			7916	30305740
NET100 0699			7916	30305740
NET100 1078			7916	30305740
NET100 1001			7916	30305740
NET100 1180			7916	30305740
NET100 0780			7916	30305740
NET100 1248			7916	30305740
NET100 0900			7916	30305740
NET25 0180			7916	30305740
NET100 1049			7916	30305740
NODEamps100 0035			7916	30305740
netmat ICA 09Aug2017 003			7916	30305740
NET100 0159			7916	30305740
NET100 0846			7916	30305740
NET100 0855			7916	30305740
NODEamps100 0027			7916	30305740
NET100 0972			7916	30305740
NET100 1002			7916	30305740
NET100 0272			7916	30305740
NET100 1163			7916	30305740
NET100 0108			7916	30305740
NET100 1450			7916	30305740
NET25 0179			7916	30305740
NET100 1174			7916	30305740
NET100 0696			7916	30305740
NODEamps100 0039			7916	30305740
NET100 1122			7916	30305740
NET100 1064			7916	30305740
NET100 0995			7916	30305740
NET100 1320			7916	30305740
NET100 0731			7916	30305740
NET100 1142			7916	30305740
NODEamps25 0020			7916	30305740
NET100 0712			7916	30305740
NET100 0096			7916	30305740
NET100 0306			7916	30305740
NET25 0063			7916	30305740
NET100 0051			7916	30305740
NET100 0617			7916	30305740
NET100 1317			7916	30305740
NET100 0818			7916	30305740
NET100 0429			7916	30305740
NODEamps100 0015			7916	30305740
NET100 0798			7916	30305740
NET100 1137			7916	30305740
NET100 0925			7916	30305740
NET100 0504			7916	30305740
NET100 0609			7916	30305740
NET100 1210			7916	30305740
NET100 0778			7916	30305740
NET100 0857			7916	30305740
NET100 0544			7916	30305740
NET100 0218			7916	30305740
NET100 1126			7916	30305740
NET100 0736			7916	30305740
NET25 0150			7916	30305740
NET100 0913			7916	30305740
NET100 0808			7916	30305740
NET100 1276			7916	30305740
NODEamps100 0019			7916	30305740
NET25 0136			7916	30305740
NET100 0281			7916	30305740
NET100 0039			7916	30305740
NET100 0393			7916	30305740
NET100 0512			7916	30305740
NET100 0482			7916	30305740
NET25 0003			7916	30305740
NET25 0152			7916	30305740
NET100 0289			7916	30305740
NET25 0067			7916	30305740
NET100 0668			7916	30305740
netmat ICA 09Aug2017 002			7916	30305740
NODEamps100 0024			7916	30305740
NET25 0195			7916	30305740
NET100 0255			7916	30305740
netmat ICA 09Aug2017 006			7916	30305740
NET100 1149			7916	30305740
NODEamps100 0052			7916	30305740
NODEamps100 0025			7916	30305740
NET100 0784			7916	30305740
NET100 0277			7916	30305740
NET100 0297			7916	30305740
NODEamps100 0040			7916	30305740
NET100 0917			7916	30305740
NET100 0665			7916	30305740
NET100 0861			7916	30305740
NET100 0114			7916	30305740
NET100 1204			7916	30305740
NET100 0863			7916	30305740
NET25 0166			7916	30305740
NODEamps100 0026			7916	30305740
NET25 0086			7916	30305740
NET100 0411			7916	30305740
NODEamps100 0012			7916	30305740
NET25 0045			7916	30305740
NET100 1457			7916	30305740
NODEamps100 0044			7916	30305740
NET100 1240			7916	30305740
NET100 0309			7916	30305740
NET100 1253			7916	30305740
NET100 0496			7916	30305740
NET100 1099			7916	30305740
NET25 0125			7916	30305740
NET100 0819			7916	30305740
NET100 0659			7916	30305740
NET100 0012			7916	30305740
NET25 0176			7916	30305740
NET100 1260			7916	30305740
NET100 0666			7916	30305740
NET100 0994			7916	30305740
NET100 0392			7916	30305740
NET100 1232			7916	30305740
NET100 0184			7916	30305740
NODEamps25 0016			7916	30305740
NET100 1011			7916	30305740
NET100 1369			7916	30305740
NET100 1071			7916	30305740
NET25 0132			7916	30305740
NET25 0127			7916	30305740
NET100 0146			7916	30305740
NET100 1349			7916	30305740
NODEamps25 0003			7916	30305740
NODEamps100 0033			7916	30305740
NET100 1138			7916	30305740
NET100 0957			7916	30305740
NET25 0007			7916	30305740
NET25 0078			7916	30305740
NET100 0941			7916	30305740
NET100 0705			7916	30305740
NODEamps100 0002			7916	30305740
NET100 1433			7916	30305740
NODEamps100 0038			7916	30305740
NET100 0133			7916	30305740
NET100 1438			7916	30305740
NODEamps100 0048			7916	30305740
NET100 1371			7916	30305740
NET100 0998			7916	30305740
NET100 0898			7916	30305740
NET100 0892			7916	30305740
NET100 1396			7916	30305740
NET100 0923			7916	30305740
NET100 0575			7916	30305740
NET25 0175			7916	30305740
NET100 0168			7916	30305740
NODEamps100 0009			7916	30305740
NET25 0171			7916	30305740
NET100 0675			7916	30305740
NET100 0160			7916	30305740
NET100 1065			7916	30305740
NET100 0130			7916	30305740
NET100 0464			7916	30305740
NET25 0069			7916	30305740
NET100 0614			7916	30305740
NET100 1378			7916	30305740
NODEamps25 0014			7916	30305740
NET100 0043			7916	30305740
NET100 1191			7916	30305740
NET100 1128			7916	30305740
NODEamps100 0021			7916	30305740
NET100 0734			7916	30305740
NODEamps100 0037			7916	30305740
NET100 1419			7916	30305740
NET100 0396			7916	30305740
NET100 1307			7916	30305740
NET100 0724			7916	30305740
NET100 1282			7916	30305740
NET100 0485			7916	30305740
NET100 1346			7916	30305740
NET100 0026			7916	30305740
NET100 0678			7916	30305740
NODEamps25 0021			7916	30305740
NET100 0176			7916	30305740
NET100 0172			7916	30305740
NET100 0423			7916	30305740
NET25 0027			7916	30305740
NET100 0337			7916	30305740
NET100 0538			7916	30305740
NET100 1382			7916	30305740
NET100 0226			7916	30305740
NET100 0412			7916	30305740
NET100 0980			7916	30305740
NET100 0565			7916	30305740
NET100 0205			7916	30305740
NET100 0077			7916	30305740
NET100 0041			7916	30305740
NET100 0018			7916	30305740
NODEamps25 0018			7916	30305740
NET100 0355			7916	30305740
NET100 1454			7916	30305740
NET100 0428			7916	30305740
NET100 0387			7916	30305740
NET100 0186			7916	30305740
NET100 0238			7916	30305740
NET100 0292			7916	30305740
NET100 0621			7916	30305740
NET100 1377			7916	30305740
NET100 0290			7916	30305740
IDP SWI T2star left thalamus plus IDP SWI T2star right thalamus			7778	30305740
IDP SWI T2star right pallidum			7778	30305740
IDP SWI T2star right thalamus			7778	30305740
IDP SWI T2star left caudate plus IDP SWI T2star right caudate			7778	30305740
IDP SWI T2star right caudate			7778	30305740
IDP SWI T2star left putamen plus IDP SWI T2star right putamen			7778	30305740
IDP SWI T2star left putamen			7778	30305740
IDP SWI T2star left pallidum plus IDP SWI T2star right pallidum			7778	30305740
IDP SWI T2star left caudate			7778	30305740
IDP SWI T2star right putamen			7778	30305740
IDP SWI T2star left pallidum			7778	30305740
IDP T2 FLAIR BIANCA WMH volume			7705	30305740
IDP tfMRI median zstat faces-shapes			7612	30305740
IDP dMRI TBSS MO Medial lemniscus R			7532	30305740
IDP dMRI ProbtrackX OD str r			7532	30305740
IDP dMRI ProbtrackX OD ilf l			7532	30305740
IDP dMRI TBSS L3 Posterior corona radiata R			7532	30305740
IDP dMRI ProbtrackX L2 fma			7532	30305740
IDP dMRI ProbtrackX L1 slf r			7532	30305740
IDP dMRI ProbtrackX L1 unc l			7532	30305740
IDP dMRI TBSS L2 Superior cerebellar peduncle L			7532	30305740
IDP dMRI TBSS L3 Corticospinal tract R			7532	30305740
IDP dMRI ProbtrackX FA ilf l			7532	30305740
IDP dMRI TBSS MD Inferior cerebellar peduncle R			7532	30305740
IDP dMRI ProbtrackX OD cgc r			7532	30305740
IDP dMRI TBSS MD Superior cerebellar peduncle L			7532	30305740
IDP dMRI ProbtrackX ICVF ilf r			7532	30305740
IDP dMRI ProbtrackX L1 cst l			7532	30305740
IDP dMRI ProbtrackX ISOVF unc l			7532	30305740
IDP dMRI TBSS MD Cerebral peduncle R			7532	30305740
IDP dMRI ProbtrackX OD atr r			7532	30305740
IDP dMRI TBSS L1 Posterior limb of internal capsule R			7532	30305740
IDP dMRI ProbtrackX L1 ar l			7532	30305740
IDP dMRI TBSS OD Cingulum hippocampus L			7532	30305740
IDP dMRI ProbtrackX MO str r			7532	30305740
IDP dMRI TBSS OD Posterior corona radiata R			7532	30305740
IDP dMRI TBSS ICVF Superior fronto-occipital fasciculus R			7532	30305740
IDP dMRI TBSS L3 Fornix cres+Stria terminalis L			7532	30305740
IDP dMRI ProbtrackX ISOVF fmi			7532	30305740
IDP dMRI TBSS ISOVF External capsule L			7532	30305740
IDP dMRI ProbtrackX ISOVF ilf r			7532	30305740
IDP dMRI ProbtrackX ISOVF ilf l			7532	30305740
IDP dMRI ProbtrackX ICVF atr l			7532	30305740
IDP dMRI TBSS L2 Posterior corona radiata L			7532	30305740
IDP dMRI TBSS ICVF Superior cerebellar peduncle L			7532	30305740
IDP dMRI ProbtrackX FA cgc r			7532	30305740
IDP dMRI TBSS ICVF Retrolenticular part of internal capsule R			7532	30305740
IDP dMRI ProbtrackX MO mcp			7532	30305740
IDP dMRI TBSS L3 Cingulum cingulate gyrus R			7532	30305740
IDP dMRI ProbtrackX ISOVF slf r			7532	30305740
IDP dMRI TBSS ISOVF External capsule R			7532	30305740
IDP dMRI TBSS ICVF Cerebral peduncle R			7532	30305740
IDP dMRI ProbtrackX ISOVF atr l			7532	30305740
IDP dMRI ProbtrackX L1 str r			7532	30305740
IDP dMRI TBSS ICVF Sagittal stratum L			7532	30305740
IDP dMRI TBSS L1 Superior cerebellar peduncle L			7532	30305740
IDP dMRI ProbtrackX L3 cgh l			7532	30305740
IDP dMRI TBSS MO Superior corona radiata R			7532	30305740
IDP dMRI TBSS MO Anterior corona radiata R			7532	30305740
IDP dMRI TBSS ICVF Posterior thalamic radiation R			7532	30305740
IDP dMRI TBSS ICVF Cerebral peduncle L			7532	30305740
IDP dMRI ProbtrackX FA str r			7532	30305740
IDP dMRI TBSS FA Middle cerebellar peduncle			7532	30305740
IDP dMRI TBSS L3 Superior cerebellar peduncle R			7532	30305740
IDP dMRI TBSS MD External capsule R			7532	30305740
IDP dMRI TBSS FA Superior longitudinal fasciculus R			7532	30305740
IDP dMRI ProbtrackX FA ilf r			7532	30305740
IDP dMRI TBSS L2 Superior corona radiata L			7532	30305740
IDP dMRI TBSS MO Retrolenticular part of internal capsule R			7532	30305740
IDP dMRI ProbtrackX L2 ilf r			7532	30305740
IDP dMRI TBSS MD Cingulum cingulate gyrus L			7532	30305740
IDP dMRI TBSS MO Cingulum cingulate gyrus L			7532	30305740
IDP dMRI TBSS OD Posterior limb of internal capsule R			7532	30305740
IDP dMRI TBSS L1 Superior cerebellar peduncle R			7532	30305740
IDP dMRI TBSS OD Cerebral peduncle R			7532	30305740
IDP dMRI TBSS ICVF Posterior corona radiata R			7532	30305740
IDP dMRI TBSS ICVF Posterior thalamic radiation L			7532	30305740
IDP dMRI TBSS OD Medial lemniscus L			7532	30305740
IDP dMRI ProbtrackX FA cst r			7532	30305740
IDP dMRI ProbtrackX ICVF ml r			7532	30305740
IDP dMRI TBSS OD Superior longitudinal fasciculus R			7532	30305740
IDP dMRI TBSS MD Anterior limb of internal capsule L			7532	30305740
IDP dMRI TBSS MO Superior fronto-occipital fasciculus R			7532	30305740
IDP dMRI TBSS ISOVF Superior longitudinal fasciculus L			7532	30305740
IDP dMRI TBSS L2 Fornix cres+Stria terminalis L			7532	30305740
IDP dMRI TBSS MO External capsule R			7532	30305740
IDP dMRI TBSS L2 Posterior limb of internal capsule R			7532	30305740
IDP dMRI ProbtrackX ISOVF slf l			7532	30305740
IDP dMRI TBSS L2 Corticospinal tract R			7532	30305740
IDP dMRI ProbtrackX ICVF fma			7532	30305740
IDP dMRI TBSS L2 Middle cerebellar peduncle			7532	30305740
IDP dMRI TBSS MO Cingulum hippocampus R			7532	30305740
IDP dMRI TBSS ICVF Sagittal stratum R			7532	30305740
IDP dMRI TBSS L3 Superior cerebellar peduncle L			7532	30305740
IDP dMRI TBSS ISOVF Medial lemniscus R			7532	30305740
IDP dMRI TBSS FA Superior longitudinal fasciculus L			7532	30305740
IDP dMRI ProbtrackX OD slf l			7532	30305740
IDP dMRI ProbtrackX MD ptr r			7532	30305740
IDP dMRI TBSS L1 Anterior limb of internal capsule L			7532	30305740
IDP dMRI TBSS OD External capsule R			7532	30305740
IDP dMRI TBSS FA Superior cerebellar peduncle R			7532	30305740
IDP dMRI TBSS L3 Genu of corpus callosum			7532	30305740
IDP dMRI TBSS L3 Fornix cres+Stria terminalis R			7532	30305740
IDP dMRI TBSS ICVF Medial lemniscus R			7532	30305740
IDP dMRI TBSS L3 Anterior limb of internal capsule L			7532	30305740
IDP dMRI TBSS FA Sagittal stratum R			7532	30305740
IDP dMRI ProbtrackX OD str l			7532	30305740
IDP dMRI TBSS FA Superior cerebellar peduncle L			7532	30305740
IDP dMRI ProbtrackX ICVF unc l			7532	30305740
IDP dMRI TBSS L2 Superior cerebellar peduncle R			7532	30305740
IDP dMRI TBSS FA Posterior limb of internal capsule R			7532	30305740
IDP dMRI ProbtrackX L2 cgh l			7532	30305740
IDP dMRI ProbtrackX FA ar r			7532	30305740
IDP dMRI ProbtrackX ICVF atr r			7532	30305740
IDP dMRI TBSS L3 Posterior limb of internal capsule R			7532	30305740
IDP dMRI TBSS L2 Cingulum hippocampus R			7532	30305740
IDP dMRI TBSS MD Superior cerebellar peduncle R			7532	30305740
IDP dMRI TBSS OD Pontine crossing tract			7532	30305740
IDP dMRI TBSS ISOVF Sagittal stratum L			7532	30305740
IDP dMRI TBSS OD Medial lemniscus R			7532	30305740
IDP dMRI ProbtrackX FA unc r			7532	30305740
IDP dMRI TBSS ICVF Anterior limb of internal capsule R			7532	30305740
IDP dMRI TBSS ISOVF Retrolenticular part of internal capsule L			7532	30305740
IDP dMRI TBSS OD Genu of corpus callosum			7532	30305740
IDP dMRI TBSS OD Posterior thalamic radiation L			7532	30305740
IDP dMRI ProbtrackX ICVF mcp			7532	30305740
IDP dMRI TBSS MD Posterior corona radiata L			7532	30305740
IDP dMRI TBSS ICVF Middle cerebellar peduncle			7532	30305740
IDP dMRI TBSS ICVF Genu of corpus callosum			7532	30305740
IDP dMRI ProbtrackX MD ar r			7532	30305740
IDP dMRI TBSS L1 Uncinate fasciculus L			7532	30305740
IDP dMRI ProbtrackX L1 ilf l			7532	30305740
IDP dMRI TBSS L1 External capsule R			7532	30305740
IDP dMRI ProbtrackX L1 atr l			7532	30305740
IDP dMRI ProbtrackX ICVF ptr l			7532	30305740
IDP dMRI TBSS OD Posterior limb of internal capsule L			7532	30305740
IDP dMRI ProbtrackX FA str l			7532	30305740
IDP dMRI TBSS MO Inferior cerebellar peduncle R			7532	30305740
IDP dMRI TBSS MO Pontine crossing tract			7532	30305740
IDP dMRI TBSS FA Posterior limb of internal capsule L			7532	30305740
IDP dMRI TBSS OD Cerebral peduncle L			7532	30305740
IDP dMRI TBSS ICVF Anterior limb of internal capsule L			7532	30305740
IDP dMRI ProbtrackX L3 ptr l			7532	30305740
IDP dMRI TBSS FA Cingulum cingulate gyrus R			7532	30305740
IDP dMRI ProbtrackX MD slf r			7532	30305740
IDP dMRI TBSS OD Anterior limb of internal capsule L			7532	30305740
IDP dMRI TBSS L3 Uncinate fasciculus L			7532	30305740
IDP dMRI ProbtrackX ICVF ilf l			7532	30305740
IDP dMRI TBSS L2 Retrolenticular part of internal capsule R			7532	30305740
IDP dMRI TBSS MO Cerebral peduncle L			7532	30305740
IDP dMRI ProbtrackX ICVF ifo l			7532	30305740
IDP dMRI ProbtrackX OD slf r			7532	30305740
IDP dMRI ProbtrackX ICVF ifo r			7532	30305740
IDP dMRI TBSS MO Superior fronto-occipital fasciculus L			7532	30305740
IDP dMRI ProbtrackX OD cst l			7532	30305740
IDP dMRI TBSS ICVF Posterior corona radiata L			7532	30305740
IDP dMRI ProbtrackX MO ar r			7532	30305740
IDP dMRI TBSS L2 Superior corona radiata R			7532	30305740
IDP dMRI ProbtrackX ICVF cst r			7532	30305740
IDP dMRI TBSS L1 External capsule L			7532	30305740
IDP dMRI TBSS L2 Splenium of corpus callosum			7532	30305740
IDP dMRI ProbtrackX ICVF fmi			7532	30305740
IDP dMRI ProbtrackX MO ar l			7532	30305740
IDP dMRI ProbtrackX ISOVF ifo l			7532	30305740
IDP dMRI TBSS L3 Sagittal stratum R			7532	30305740
IDP dMRI TBSS OD External capsule L			7532	30305740
IDP dMRI ProbtrackX MO atr l			7532	30305740
IDP dMRI TBSS MD Corticospinal tract R			7532	30305740
IDP dMRI TBSS L3 Splenium of corpus callosum			7532	30305740
IDP dMRI TBSS L1 Posterior limb of internal capsule L			7532	30305740
IDP dMRI TBSS ICVF Retrolenticular part of internal capsule L			7532	30305740
IDP dMRI TBSS L2 Anterior corona radiata R			7532	30305740
IDP dMRI TBSS ICVF Superior cerebellar peduncle R			7532	30305740
IDP dMRI ProbtrackX L1 ilf r			7532	30305740
IDP dMRI TBSS ICVF Splenium of corpus callosum			7532	30305740
IDP dMRI TBSS L3 Anterior limb of internal capsule R			7532	30305740
IDP dMRI ProbtrackX L2 ptr r			7532	30305740
IDP dMRI TBSS L1 Superior longitudinal fasciculus R			7532	30305740
IDP dMRI TBSS ICVF Body of corpus callosum			7532	30305740
IDP dMRI TBSS FA Splenium of corpus callosum			7532	30305740
Operative procedures - main OPCS: X99.8 No procedure performed	121646	341364	463010
Diagnoses - secondary ICD10: I10 Essential (primary) hypertension	54358	408652	463010
Operative procedures - secondary OPCS: Z94.2 Right sided operation	96353	366657	463010
Operative procedures - secondary OPCS: Z94.3 Left sided operation	92569	370441	463010
Number of blood samples taken			463000
Methods of discharge from hospital (recoded): Discharged on clinical advice/consent	302120	160839	462959
Treatment/medication code: paracetamol	85782	377151	462933
Operation code: tonsillectomy +/- adenoids	72111	390822	462933
Treatment/medication code: simvastatin	52427	410506	462933
Operation code: appendicectomy	55398	407535	462933
Number of treatments/medications taken			462933
Treatment/medication code: aspirin	61702	401231	462933
Non-cancer illness code, self-reported: asthma	53598	409335	462933
Number of self-reported non-cancer illnesses			462933
Non-cancer illness code, self-reported: hypertension	119731	343202	462933
Treatment/medication code: ibuprofen	57738	405195	462933
Number of operations, self-reported			462933
Non-cancer illness code, self-reported: high cholesterol	56753	406180	462933
Operation code: hysterectomy	46411	416522	462933
Aide-memoire completed	370230	92703	462933
Number of self-reported cancers			462925
Destinations on discharge from hospital (recoded): Usual Place of residence	299164	163673	462837
Sources of admission to hospital (recoded): Usual Place of residence	305639	157154	462793
Methods of admission to hospital (recoded): Elective admission: Booked	143561	319156	462717
Salt added to food			462630
Methods of admission to hospital (recoded): Emergency admission: A&E	83717	378907	462624
Methods of admission to hospital (recoded): Elective admission: Planned	65087	397485	462572
Townsend deprivation index at recruitment			462464
Current tobacco smoking			462434
Plays computer games			462433
Nap during day			462400
Alcohol intake frequency.			462346
Sleeplessness / insomnia			462341
Number of correct matches in round			462302
Number of incorrect matches in round			462302
Wears glasses or contact lenses	411268	50986	462254
Waist circumference			462166
Hip circumference			462117
Blood clot, DVT, bronchitis, emphysema, asthma, rhinitis, eczema, allergy diagnosed by doctor: Asthma	53257	408756	462013
Blood clot, DVT, bronchitis, emphysema, asthma, rhinitis, eczema, allergy diagnosed by doctor: Hayfever, allergic rhinitis or eczema	106201	355812	462013
Blood clot, DVT, bronchitis, emphysema, asthma, rhinitis, eczema, allergy diagnosed by doctor: None of the above	314035	147978	462013
Processed meat intake			461981
Standing height			461950
Main speciality of consultant (recoded): General surgery	108626	353323	461949
Poultry intake			461900
Main speciality of consultant (recoded): General medicine	81135	380759	461894
Vascular/heart problems diagnosed by doctor: None of the above	325118	136762	461880
Vascular/heart problems diagnosed by doctor: High blood pressure	124227	337653	461880
Pain type(s) experienced in last month: Neck or shoulder pain	106521	355336	461857
Pain type(s) experienced in last month: Headache	93308	368549	461857
Pain type(s) experienced in last month: Back pain	118471	343386	461857
Pain type(s) experienced in last month: Hip pain	52087	409770	461857
Pain type(s) experienced in last month: Knee pain	98704	363153	461857
Pain type(s) experienced in last month: None of the above	184616	277241	461857
Main speciality of consultant (recoded): Trauma and orthopaedics	70656	391141	461797
Falls in the last year			461725
Getting up in morning			461658
Weight			461632
Other eye problems	66747	394818	461565
Sitting height			461536
Body mass index (BMI)			461460
Main speciality of consultant (recoded): Gynaecology	52200	409249	461449
Mineral and other dietary supplements: Fish oil (including cod liver oil)	145707	315677	461384
Mineral and other dietary supplements: None of the above	262527	198857	461384
Mineral and other dietary supplements: Glucosamine	89339	372045	461384
Leisure/social activities: Pub or social club	125532	335837	461369
Leisure/social activities: Sports club or gym	138494	322875	461369
Leisure/social activities: Other group activity	101824	359545	461369
Leisure/social activities: Religious group	67877	393492	461369
Leisure/social activities: None of the above	140035	321334	461369
Taking other prescription medications	216598	244734	461332
Current employment status: Retired	168096	293146	461242
Current employment status: In paid employment or self-employed	263827	197415	461242
Mouth/teeth dental problems: None of the above	279435	181678	461113
Mouth/teeth dental problems: Dentures	77732	383381	461113
Mouth/teeth dental problems: Bleeding gums	60218	400895	461113
Mouth/teeth dental problems: Mouth ulcers	47102	414011	461113
Hand grip strength (right)			461089
Ever smoked	280508	180558	461066
Beef intake			461053
Never eat eggs, dairy, wheat, sugar: I eat all of the above	355835	105211	461046
Never eat eggs, dairy, wheat, sugar: Sugar or foods/drinks containing sugar	86648	374398	461046
Hand grip strength (left)			461026
Daytime dozing / sleeping (narcolepsy)			460913
Variation in diet			460884
Non-oily fish intake			460880
Overall health rating			460844
Seen a psychiatrist for nerves, anxiety, tension or depression	53414	407288	460702
Types of transport used (excluding work): Car/motor vehicle	363534	96957	460491
Types of transport used (excluding work): Public transport	138999	321492	460491
Types of transport used (excluding work): Walk	225730	234761	460491
Oily fish intake			460443
Types of physical activity in last 4 weeks: Light DIY (eg: pruning, watering the lawn)	236244	224132	460376
Types of physical activity in last 4 weeks: Walking for pleasure (not as a means of transport)	329755	130621	460376
Types of physical activity in last 4 weeks: Heavy DIY (eg: weeding, lawn mowing, carpentry, digging)	197006	263370	460376
Types of physical activity in last 4 weeks: Other exercises (eg: swimming, cycling, keep fit, bowling)	222470	237906	460376
Types of physical activity in last 4 weeks: Strenuous sports	47468	412908	460376
Vitamin and mineral supplements: None of the above	315695	144656	460351
Vitamin and mineral supplements: Multivitamins +/- minerals	99624	360727	460351
Pork intake			460162
Sleep duration			460099
Lamb/mutton intake			460006
Number in household			459988
Usual walking pace			459915
Frequency of friend/family visits			459830
Illness, injury, bereavement, stress in last 2 years: Financial difficulties	53524	406218	459742
Illness, injury, bereavement, stress in last 2 years: None of the above	256792	202950	459742
Illness, injury, bereavement, stress in last 2 years: Serious illness, injury or assault of a close relative	53425	406317	459742
Number of vehicles in household			459696
How are people in household related to participant: Husband, wife or partner	338180	121420	459600
Seen doctor (GP) for nerves, anxiety, tension or depression	158565	300995	459560
Mean time to correctly identify matches			459523
Use of sun/uv protection			459416
Duration to first press of snap-button in each round			459281
Home location at assessment - east co-ordinate (rounded)			458557
Home location at assessment - north co-ordinate (rounded)			458557
Frequency of stair climbing in last 4 weeks			458309
Qualifications: None of the above	79538	378541	458079
Qualifications: A levels/AS levels or equivalent	123661	334418	458079
Qualifications: O levels/GCSEs or equivalent	212640	245439	458079
Qualifications: College or University degree	148722	309357	458079
Qualifications: CSEs or equivalent	59969	398110	458079
Qualifications: Other professional qualifications eg: nursing, teaching	131106	326973	458079
Chest pain or discomfort	73061	384951	458012
Hot drink temperature			457873
Medication for pain relief, constipation, heartburn: Aspirin	64534	393013	457547
Medication for pain relief, constipation, heartburn: Ibuprofen (e.g. Nurofen)	68195	389352	457547
Medication for pain relief, constipation, heartburn: Paracetamol	100943	356604	457547
Medication for pain relief, constipation, heartburn: None of the above	252893	204654	457547
Length of mobile phone use			456972
Skin colour			456692
Nitrogen dioxide air pollution; 2010			456380
Nitrogen dioxide air pollution; 2005			456380
Nitrogen dioxide air pollution; 2006			456380
Nitrogen dioxide air pollution; 2007			456380
Traffic intensity on the nearest road			456380
Nitrogen oxides air pollution; 2010			456380
Number of full sisters			455420
Loneliness, isolation	82436	372928	455364
Number of full brothers			455347
Particulate matter air pollution (pm10); 2007			455314
Weight change compared with 1 year ago			455085
Intended management of patient (recoded): No overnight hospital stay	217289	237737	455026
Mother still alive	180472	274527	454999
Miserableness	195435	259547	454982
Weight			454893
Whole body water mass			454888
Body mass index (BMI)			454884
Basal metabolic rate			454874
Impedance of leg (right)			454863
Impedance of leg (left)			454857
Leg fat percentage (right)			454854
Impedance of arm (left)			454850
Whole body fat-free mass			454850
Leg fat mass (right)			454846
Impedance of whole body			454840
Leg fat-free mass (right)			454835
Leg predicted mass (right)			454834
Impedance of arm (right)			454826
Leg fat percentage (left)			454826
Leg fat mass (left)			454823
Leg fat-free mass (left)			454805
Leg predicted mass (left)			454799
Arm fat percentage (right)			454789
Number of days/week walked 10+ minutes			454783
Arm fat mass (right)			454757
Arm fat-free mass (right)			454753
Arm predicted mass (right)			454746
Arm fat percentage (left)			454724
Comparative body size at age 10			454718
Arm fat mass (left)			454684
Arm fat-free mass (left)			454672
Arm predicted mass (left)			454655
Body fat percentage			454633
Trunk fat percentage			454613
Trunk fat mass			454588
Trunk fat-free mass			454508
Trunk predicted mass			454463
Other serious medical condition/disability diagnosed by doctor	93267	360986	454253
Time to complete round			454157
Whole body fat mass			454137
Wheeze or whistling in the chest in last year	95131	358828	453959
Hearing difficulty/problems with background noise	171586	281896	453482
Fed-up feelings	184258	268813	453071
Ease of skin tanning			453065
Bread intake			452236
Long-standing illness, disability or infirmity	147104	304789	451893
Length of time at current address			451769
Mood swings	204412	247207	451619
Cheese intake			451486
Intended management of patient (recoded): One or more nights hospital stay	120788	330413	451201
Worrier / anxious feelings	255812	194953	450765
Guilty feelings	129383	321321	450704
Nervous feelings	106635	344065	450700
Father still alive	103919	346414	450333
Treatment speciality of consultant (recoded): General surgery	110264	339661	449925
Sensitivity / hurt feelings	249799	199620	449419
Frequency of tiredness / lethargy in last 2 weeks			449019
Treatment speciality of consultant (recoded): General medicine	87031	361904	448935
Able to confide			448858
Cooked vegetable intake			448651
Treatment speciality of consultant (recoded): Trauma & orthopaedics	75256	373260	448516
Tense / 'highly strung'	78408	369553	447961
Tea intake			447485
Frequency of unenthusiasm / disinterest in last 2 weeks			447403
Fresh fruit intake			446462
Risk taking	117515	328764	446279
Suffer from 'nerves'	94665	351144	445809
Frequency of tenseness / restlessness in last 2 weeks			445194
Worry too long after embarrassment	212052	231866	443918
Frequency of depressed mood in last 2 weeks			442840
Irritability	125001	317168	442169
Cereal intake			441640
Number of days/week of vigorous physical activity 10+ minutes			440512
Number of days/week of moderate physical activity 10+ minutes			440266
Time spent watching television (TV)			437887
Diastolic blood pressure, automated reading			436424
Pulse rate, automated reading			436424
Systolic blood pressure, automated reading			436419
Frequency of solarium/sunlamp use			436185
Salad / raw vegetable intake			435435
Place of birth in UK - north co-ordinate			434576
Place of birth in UK - east co-ordinate			434576
Snoring	270007	160431	430438
Coffee intake			428860
Alcohol intake versus 10 years previously			428117
Illnesses of mother: None of the above (group 2)	330107	97975	428082
Water intake			427588
Illnesses of mother: High blood pressure	130948	295443	426391
Illnesses of mother: Heart disease	85620	340620	426240
Illnesses of mother: None of the above (group 1)	176419	249310	425729
Illnesses of mother: Stroke	60880	364097	424977
Past tobacco smoking			424960
Facial ageing			423999
Particulate matter air pollution (pm2.5); 2010			423796
Particulate matter air pollution (pm2.5) absorbance; 2010			423796
Peak expiratory flow (PEF)			421986
Forced vital capacity (FVC)			421986
Number of measurements made			421986
Forced expiratory volume in 1-second (FEV1)			421986
Dried fruit intake			421764
Time spend outdoors in summer			419314
Drive faster than motorway speed limit			418299
Morning/evening person (chronotype)			413343
Illnesses of father: Heart disease	133320	274237	407557
Illnesses of father: None of the above (group 2)	303978	103414	407392
Age first had sexual intercourse			406457
Illnesses of father: High blood pressure	91242	311657	402899
Illnesses of father: Stroke	62810	339806	402616
Illnesses of father: None of the above (group 1)	149610	252976	402586
Illnesses of father: Chronic bronchitis/emphysema	46263	356126	402389
Average total household income before tax			397751
Maternal smoking around birth	121634	276098	397732
Age started wearing glasses or contact lenses			397498
Duration of walks			395831
Exposure to tobacco smoke outside home			391502
Hands-free device/speakerphone use with mobile phone in last 3 month			388531
Weekly usage of mobile phone in last 3 months			386626
Lifetime number of sexual partners			378882
Neuroticism score			374323
Illnesses of siblings: None of the above (group 2)	309513	59166	368679
Illnesses of siblings: None of the above (group 1)	245626	119345	364971
Illnesses of siblings: High blood pressure	77059	287602	364661
Time spent outdoors in winter			364465
Interpolated Age of participant when operation took place			364083
Interpolated Year when operation took place			364083
Illnesses of siblings: Heart disease	37858	325684	363542
Time spent using computer			360895
Breastfed as a baby	251150	100944	352094
Childhood sunburn occasions			346955
Reproduciblity of spirometry measurement using ERS/ATS criteria	269839	75826	345665
Forced expiratory volume in 1-second (FEV1), Best measure			345665
Forced vital capacity (FVC), Best measure			345665
Duration of moderate activity			343827
Interpolated Age of participant when non-cancer illness first diagnosed			342336
Interpolated Year when non-cancer illness first diagnosed			342336
Father's age at death			341118
Frequency of walking for pleasure in last 4 weeks			328320
Duration walking for pleasure			328153
Average weekly beer plus cider intake			327634
Average weekly fortified wine intake			327563
Average weekly red wine intake			327026
Average weekly champagne plus white wine intake			326801
Average weekly spirits intake			326565
Time spent driving			310555
Age completed full time education			307897
Fractured heel			306379
Spells in hospital			303963
Invitation to complete online 24-hour recall dietary questionnaire, acceptance	88770	189558	278328
Mother's age at death			273111
Ankle spacing width			265753
Heel quantitative ultrasound index (QUI), direct entry			265753
Heel bone mineral density (BMD) T-score, automated			265753
Heel Broadband ultrasound attenuation, direct entry			265737
Heel bone mineral density (BMD)			265627
Job involves heavy manual or physical work			263615
Job involves mainly walking or standing			263556
Birth weight			261932
Length of working week for main job			260069
Duration of vigorous activity			251501
Pregnant			250880
Number of live births			250782
Ever used hormone-replacement therapy (HRT)	97920	152381	250301
Medication for cholesterol, blood pressure, diabetes, or take exogenous hormones: Blood pressure medication	43244	206466	249710
Medication for cholesterol, blood pressure, diabetes, or take exogenous hormones: Cholesterol lowering medication	31553	218157	249710
Medication for cholesterol, blood pressure, diabetes, or take exogenous hormones: None of the above	172332	77378	249710
Time employed in main current job			249516
Had other major operations	167188	81657	248845
Transport type for commuting to job workplace: Car/motor vehicle	194936	50428	245364
Age when periods started (menarche)			243944
Alcohol usually taken with meals	159104	76541	235645
Frequency of light DIY in last 4 weeks			228298
Duration of light DIY			227090
Invitation to physical activity study, acceptance	98474	122541	221015
Frequency of other exercises in last 4 weeks			220207
Had menopause	153820	57294	211114
Number of children fathered			209872
Medication for cholesterol, blood pressure or diabetes: Cholesterol lowering medication	48450	161188	209638
Medication for cholesterol, blood pressure or diabetes: None of the above	139819	69819	209638
Medication for cholesterol, blood pressure or diabetes: Blood pressure medication	51976	157662	209638
Relative age of first facial hair			204568
Ever had prostate specific antigen (PSA) test	62489	137921	200410
Birth weight of first child			200272
Number of diet questionnaires completed			198623
Age started oral contraceptive pill			198213
Relative age voice broke			195644
Duration of heavy DIY			182778
Mother's age			180094
Age when last used oral contraceptive pill			180068
Age at first live birth			170498
Age at last live birth			170248
Number of attempts			152605
Time to answer			152605
Prospective memory result			152605
Duration screen displayed			152605
Health satisfaction			152420
Happiness			152348
Financial situation satisfaction			152153
Pulse rate			151546
Pulse wave reflection index			151546
Family relationship satisfaction			151531
Pulse wave peak to peak time			151466
Friendships satisfaction			151232
Pulse wave Arterial Stiffness index			151053
Eye problems/disorders: None of the above	117423	33219	150642
Ever depressed for a whole week	80611	69288	149899
Ever highly irritable/argumentative for 2 days	27205	122296	149501
Number of fluid intelligence questions attempted within time limit			149051
Fluid intelligence score			149051
Signal-to-noise-ratio (SNR) of triplet (left)			148728
Volume level set by participant (right)			148695
Forced expiratory volume in 1-second (FEV1), predicted percentage			148653
Forced expiratory volume in 1-second (FEV1), predicted			148653
Fractured heel (left)			147338
Fractured heel (right)			147326
Ever unenthusiastic/disinterested for a whole week	54234	92308	146542
Ankle spacing width (left)			146226
Heel quantitative ultrasound index (QUI), direct entry (left)			146226
Heel bone mineral density (BMD) T-score, automated (left)			146226
Heel broadband ultrasound attenuation (left)			146218
Ankle spacing width (right)			146181
Heel bone mineral density (BMD) T-score, automated (right)			146181
Heel quantitative ultrasound index (QUI), direct entry (right)			146181
Heel broadband ultrasound attenuation (right)			146171
Heel bone mineral density (BMD) (left)			146139
Speech-reception-threshold (SRT) estimate (left)			146131
Heel bone mineral density (BMD) (right)			146093
Non-accidental death in close genetic family	39522	105295	144817
Age at menopause (last menstrual period)			143819
Pack years of smoking			142387
Pack years adult smoking as proportion of life span exposed to smoking			142387
Number of older siblings			133020
Light smokers, at least 100 smokes in lifetime	57021	66873	123894
Age started smoking in former smokers			114449
Age stopped smoking			114431
Why stopped smoking: None of the above	22937	91051	113988
Why stopped smoking: Health precaution	71506	42482	113988
Duration to entering value			113410
Ever stopped smoking for 6+ months	48981	64249	113230
Pairs matching completion status			113162
Number of correct matches in round			113150
Number of symbol digit matches attempted			113106
Number of symbol digit matches made correctly			113106
Cough on most days	15367	97216	112583
Doctor diagnosed asthma	14283	98300	112583
Doctor diagnosed hayfever or allergic rhinitis	25486	87097	112583
Year ended full time education			112569
Age high blood pressure diagnosed			111148
Time to complete round			110323
Interval between previous point and current one in numeric path (trail #1)			109986
Number of cigarettes previously smoked daily			108946
Average weekly intake of other alcoholic drinks			107741
Maximum digits remembered correctly			106162
Interval between previous point and current one in alphanumeric path (trail #2)			105451
Number of unsuccessful stop-smoking attempts			104420
Father's age			103181
logMAR, final (right)			101023
logMAR, final (left)			100983
Duration to complete alphanumeric path (trail #2)			99477
Spherical power (right)			99380
Astigmatism angle (right)			99380
Cylindrical power (right)			99380
Spherical power (left)			99071
Cylindrical power (left)			99071
Astigmatism angle (left)			99071
Corneal resistance factor (right)			97653
Intra-ocular pressure, corneal-compensated (right)			97653
Corneal hysteresis (right)			97653
Intra-ocular pressure, Goldmann-correlated (right)			97653
Corneal hysteresis (left)			97465
Intra-ocular pressure, corneal-compensated (left)			97465
Intra-ocular pressure, Goldmann-correlated (left)			97465
Corneal resistance factor (left)			97465
3mm weak meridian angle (right)			96007
3mm strong meridian angle (right)			96007
3mm weak meridian (right)			96007
3mm cylindrical power (right)			96007
3mm strong meridian (right)			96007
3mm strong meridian (left)			95998
3mm strong meridian angle (left)			95998
3mm weak meridian (left)			95998
3mm cylindrical power (left)			95998
3mm cylindrical power angle (right)			95996
3mm regularity index (left)			94021
3mm asymmetry angle (left)			94008
Age hay fever, rhinitis or eczema diagnosed			91982
Headaches for 3+ months	41719	49550	91269
Age started hormone-replacement therapy (HRT)			87834
6mm weak meridian (right)			84303
6mm weak meridian angle (right)			84303
6mm cylindrical power (right)			84303
6mm strong meridian (right)			84303
6mm strong meridian angle (right)			84303
6mm cylindrical power angle (right)			84278
6mm strong meridian (left)			83410
6mm strong meridian angle (left)			83410
6mm cylindrical power (left)			83410
6mm weak meridian (left)			83410
6mm cylindrical power angle (left)			83387
Number of stillbirths			78879
Reported occurrences of cancer			73231
Age last used hormone-replacement therapy (HRT)			72982
Maximum heart rate during fitness test			68409
ECG, heart rate			68160
Folate			64979
Saturated fat			64979
Fat			64979
Vitamin B6			64979
Vitamin D			64979
Added milk to standard tea			64949
Coffee consumed	45788	19161	64949
Thickness of butter/margarine spread on sliced bread: medium	13710	51239	64949
Breaded fish intake			64949
Cottage cheese intake			64949
Cherry intake			64949
Scotch pancake intake			64949
Satsuma intake			64949
Watercress intake			64949
Mozzarella intake			64949
Other sweets intake			64949
Salted nuts intake			64949
Chocolate biscuits intake			64949
Added milk to rooibos tea			64949
Doughnut intake			64949
Beer/cider intake			64949
Lettuce intake			64949
Portion size			64949
Sweets intake			64949
Added milk to espresso			64949
Intake of artificial sweetener added to coffee			64949
Number of crackers/crispbreads with butter/margarine			64949
Instant coffee intake			64949
Sweet biscuits intake			64949
Fried potatoes intake			64949
White wine intake			64949
Peach/nectarine intake			64949
Boiled/baked potatoes intake			64949
Espresso intake			64949
Ice-cream intake			64949
Filtered coffee intake			64949
Types of spread used on bread/crackers: Polyunsaturated margarine on bread/crackers	13693	51256	64949
Tea consumed	51690	13259	64949
Green bean intake			64949
Savoury biscuits intake			64949
Bacon intake			64949
Green tea intake			64949
Other coffee type			64949
Fish consumer	18743	46206	64949
Chocolate sweet intake			64949
Unsalted peanuts intake			64949
Banana intake			64949
Scotch egg intake			64949
Cheese spread intake			64949
Drinking water intake			64949
Intake of sugar added to tea			64949
Time spent doing light physical activity			64949
Other drink intake			64949
Number of oatcakes with butter/margarine			64949
Cheesy biscuits intake			64949
Standard tea intake			64949
Vegetarian sausages/burgers intake			64949
Herbal tea intake			64949
Broad bean intake			64949
Oily fish intake			64949
Mango intake			64949
Chocolate-covered raisin intake			64949
Olives intake			64949
Other bread intake			64949
Sushi intake			64949
Parsnip intake			64949
Soup consumers	8783	56166	64949
Intake of artificial sweetener added to tea			64949
Plum intake			64949
Indian snacks intake			64949
Eggs in sandwiches intake			64949
Pancake intake			64949
Other grain intake			64949
Crumble intake			64948
Soya dessert intake			64947
Snackpot intake			64946
Tofu intake			64945
Feta intake			64945
Sweet potato intake			64945
Dark chocolate intake			64945
Cereal bar intake			64944
Battered fish intake			64944
Quorn intake			64944
Naan bread intake			64944
Other milk-based pudding intake			64944
Goat's cheese intake			64944
Other alcohol intake			64944
Garlic bread intake			64944
Chocolate bar intake			64944
Milk chocolate intake			64944
Liver intake			64944
Croissant intake			64943
Grapefruit juice intake			64943
Beef intake			64943
Other vegetarian alternative intake			64943
Butternut squash intake			64943
Fortified wine intake			64942
Other egg intake			64942
Sponge pudding intake			64942
Flavoured milk intake			64941
Dairy smoothie intake			64941
Bread roll intake			64940
Shellfish intake			64939
Pork intake			64939
Lobster/crab intake			64938
Other fish intake			64937
Number of other bread types with butter/margarine			64932
Longest period of depression			64701
6mm regularity index (right)			52728
6mm asymmetry angle (right)			52647
6mm asymmetry index (right)			52647
6mm regularity index (left)			51767
6mm asymmetry index (left)			51739
6mm asymmetry angle (left)			51739
Age asthma diagnosed			47222
Age at hysterectomy			46207
Tinnitus severity/nuisance			43349
Length of menstrual cycle			43125
Heel bone mineral density (BMD), manual entry			40613
Heel bone ultrasound T-score, manual entry			40613
Heel quantitative ultrasound index (QUI), manual entry			40613
Heel Broadband ultrasound attenuation (BUA), manual entry			40613
Diastolic blood pressure, manual reading			39749
Pulse rate (during blood-pressure measurement)			39749
Systolic blood pressure, manual reading			39749
Interpolated Year when cancer first diagnosed			39107
Average monthly intake of other alcoholic drinks			34317
Average monthly fortified wine intake			34270
Difficulty not smoking for 1 day			33404
Time from waking to first cigarette			33304
Number of cigarettes currently smoked daily (current cigarette smokers)			33229
Age of primiparous women at birth of child			33147
Age hayfever or allergic rhinitis diagnosed by doctor			25486
Started insulin within one year diagnosis of diabetes	2592	18649	21241
Age diabetes diagnosed			20911
Age asthma diagnosed by doctor			14283
Recent medication for asthma	8869	5414	14283
Age at death			11856
Delivery methods: Spontaneous vertex	5893	4594	10487
Diseases of the genitourinary system	71620	289574	361194
Injury, poisoning and certain other consequences of external causes	44796	316398	361194
Symptoms, signs and abnormal clinical and laboratory findings, not elsewhere classified	97602	263592	361194
Diseases of the musculoskeletal system and connective tissue	77099	284095	361194
Neoplasms	70178	291016	361194
Diseases of the circulatory system	60504	300690	361194
Hospital episode type: General episode	246807	114387	361194
Any ICDMAIN event in hilmo or causes of death	282009	79185	361194
Home location - north co-ordinate (rounded)			361187
Home location - east co-ordinate (rounded)			361187
Handedness (chirality/laterality): Right-handed	320242	40671	360913
Milk type used: Skimmed	74087	286719	360806
Major dietary changes in the last 5 years: Yes, because of other reasons	100875	259419	360294
Major dietary changes in the last 5 years: Yes, because of illness	38051	322243	360294
Major dietary changes in the last 5 years: No	221368	138926	360294
Spread type: Never/rarely use spread	36579	323712	360291
Spread type: Other type of spread/margarine	190593	169698	360291
Spread type: Butter/spreadable butter	131190	229101	360291
Hair colour (natural, before greying): Light brown	147560	212710	360270
Hair colour (natural, before greying): Blonde	41178	319092	360270
Hair colour (natural, before greying): Dark brown	134627	225643	360270
Smoking status: Never	195068	164638	359706
Home area population density - urban or rural: England/Wales - Urban - less sparse	279000	78712	357712
Own or rent accommodation lived in: Own outright (by you or someone in your household)	193358	162982	356340
Haematocrit percentage			350475
Red blood cell (erythrocyte) count			350475
Haemoglobin concentration			350474
Red blood cell (erythrocyte) distribution width			350473
Mean corpuscular haemoglobin			350472
Platelet crit			350471
Mean platelet (thrombocyte) volume			350470
White blood cell (leukocyte) count			350470
Mean corpuscular haemoglobin concentration			350468
Basophill percentage			349861
Neutrophill percentage			349861
Lymphocyte percentage			349861
Monocyte percentage			349861
Eosinophill percentage			349861
Lymphocyte count			349856
Neutrophill count			349856
Bread type: Wholemeal or wholegrain	201013	147411	348424
Bread type: White	91452	256972	348424
Bread type: Brown	41518	306906	348424
Hearing difficulty/problems: No	255838	90797	346635
Mean sphered cell volume			344729
High light scatter reticulocyte percentage			344729
Reticulocyte percentage			344728
Mean reticulocyte volume			344728
Immature reticulocyte fraction			344728
Usual side of head for mobile phone use: Left	107802	195207	303009
Usual side of head for mobile phone use: Right	175355	127654	303009
Cereal type: Other (e.g. Cornflakes, Frosties)	58105	241793	299898
Cereal type: Bran cereal (e.g. All Bran, Branflakes)	50609	249289	299898
Cereal type: Muesli	61523	238375	299898
Cereal type: Biscuit cereal (e.g. Weetabix)	53310	246588	299898
Cereal type: Oat cereal (e.g. Ready Brek, porridge)	76351	223547	299898
Coffee type: Instant coffee	158386	125063	283449
Coffee type: Decaffeinated coffee (any type)	55310	228139	283449
Coffee type: Ground coffee (include espresso, filter etc)	64962	218487	283449
Non-butter spread type details: Flora Pro-Active or Benecol	29048	161046	190094
Non-butter spread type details: Soft (tub) margarine	23625	166469	190094
Non-butter spread type details: Other low or reduced fat spread	19035	171059	190094
Hair/balding pattern: Pattern 1	53076	112573	165649
Reason for reducing amount of alcohol drunk: Other reason	70609	63424	134033
Tinnitus: No, never	83615	34267	117882
Witnessed sudden violent death	15959	101903	117862
Mental health problems ever diagnosed by a professional: Depression	25087	92695	117782
Activities undertaken to treat depression: Talking therapies, such as psychotherapy, counselling, group therapy or CBT	25960	91803	117763
Ever had prolonged loss of interest in normal activities	46330	71397	117727
Ever sought or received professional help for mental distress	46020	71657	117677
FI3 : word interpolation	98753	18062	116815
Ever suffered mental distress preventing usual activities	38681	77846	116527
Microalbumin in urine			108706
FI6 : conditional arithmetic	69944	32237	102181
Activities undertaken to treat anxiety: Talking therapies, such as psychotherapy, counselling, group therapy or CBT	12858	86132	98990
Tobacco smoking: Never smoked	54520	36833	91353
Workplace had a lot of cigarette smoke from other people smoking: Rarely/never	77294	13422	90716
Workplace very cold: Rarely/never	77053	13643	90696
Workplace very hot: Rarely/never	68705	21939	90644
Workplace very cold: Sometimes	42823	47677	90500
Workplace very dusty: Often	9561	80070	89631
Workplace had a lot of diesel exhaust: Sometimes	13038	76272	89310
Type of tobacco previously smoked: Manufactured cigarettes	79113	10111	89224
Worked with paints, thinners or glues: Sometimes	14095	74908	89003
FI8 : chained arithmetic	49086	26606	75692
Gap coding: Retired	53542	16577	70119
Gap coding: Looking after the home and/or family	24577	44793	69370
Gap coding: Paid work for less than 15 hours per week on average or lasting less than 6 months	15086	53665	68751
Did your sleep change?	45540	11546	57086
Weight change during worst episode of depression: Gained weight	9708	46863	56571
Day-of-week questionnaire completion requested: Tuesday	8286	43141	51427
Frequent trouble falling or staying asleep during worst period of anxiety	29129	6455	35584
More irritable than usual during worst period of anxiety	24014	9411	33425
Which eye(s) affected by presbyopia: Both eyes	28009	3485	31494
Type of tobacco currently smoked: Manufactured cigarettes	19103	8480	27583
Stronger worrying (than other people) during period of worst anxiety	20719	4388	25107
Ventricular rate			10817
QRS duration			10815
Which eye(s) affected by astigmatism: Right eye	1451	8298	9749
Ever addicted to a behaviour or miscellanous	1625	5309	6934
Period spent working mix of day and night shifts			6708
Ever addicted to alcohol	2778	3736	6514
Ever had refractive laser eye surgery: No	4085	1634	5719
General pain for 3+ months	4570	903	5473
Age stroke diagnosed			5339
Age cataract diagnosed			5020
